# Supplementary material for: Binned Data Provide Better Imputation of Missing Time Series Data from Wearables
Source: Sensors (Basel). 2023 Jan 28;23(3):1454. doi: 10.3390/s23031454 (PMC9919790; doi:10.3390/s23031454)
Supplement: Supplementary file 1 [file sensors-23-01454-s001.zip]

Archive with 1 entries (1 files):
- sensors-2113120-supplementary.pdf
